# Supplementary material for: Quantifying cortical development in typically developing toddlers and young children, 1–6 years of age
Source: Neuroimage. 2017 Jun;153:246–61. doi: 10.1016/j.neuroimage.2017.04.010 (PMC5460988; doi:10.1016/j.neuroimage.2017.04.010)
Supplement: Supplementary file 1 — Supplementary material Supplementary Table 1: Overview of a subset of prior studies on anatomical cortical development. in associated age ranges. [file mmc1.xlsx]

## Sheet: Sheet1
	Number of Subjects/Scans	Age range (years)	Cross-sectional vs Longitudinal	Measures of Cortical Development	Processing	Central Finding
Hill et al. 2010	12/12	0.1 (first week of life)	Cross-sectional	sulcal depth	LIGASE surface based segmentation	Cortical structure in term infants is similar to adults with similar structural asymmetries in lateral temporal lobe
Gilmore et al., 2012	73/219	0-2	Longitudinal	volume	4D longitudinal warping approach (Shi et al. 2011)	Cortical gray matter volume growth is rapid with a 108% increase in the first year and a 19% increase in the second
Knickmeyer et al., 2008	98/98	0-2	Cross-sectional	volume	Atlas-moderated expectation maximmization segemenation tool	Total brain volume increased by 101% in the first year and 15% in the second year of life
Li et al., 2015	73/219	0-2	Longitudinal	gyrfication	Deformable surface method	Spatial distribution of thick and thin cortex is present at birth with little change over the first 2 years
Li et al. 2014	73/219	0-2	Longitudinal	mean curvature, surface area	surface based morphometry	Demonstrate early structural asymmetries and gender associations in cortical development
Lyall et al., 2015	40/213	0-2	Longitudinal	thickness, surface area	4D longitudinal warping approach (Shi et al. 2011)	By age 2 cortical thickness is 97% of adult values and surface area is 69% of adult values
Meng et al., 2014	73/219	0-2	Longitudinal	sulcal pits	Deformable surface method	Sulcal depth is present at birth and remains constant over the first two years of life
Nie et al., 2014	73/219	0-2	Longitudinal	thickness, folding, fiber-density	High dimensional nonlinear hybrid volume/surface registration	Anatomical networks differ if classified by cortical thickness, cortical folding, or fiber density
Croteau-Chonka et al., 2016	134/177	1-6	Longitudinal	thickness, myelin	Freesurfer and mcDESPOT	Cortical thickness develops independently of cortical and adjacent myelin
Deoni et al., 2015	215/215	1-6	Cross-sectional	myelin	Freesurfer and mcDESPOT	Cortical myelin follows logarithmic trajectories of development from ages 1 to 6
Lenroot et al. 2007	387/829	3-27	Longitudinal	volume	Montreal Neurological Institute and ANIMAL (image intensity)	Cortical gray matter follows an inverted u shaped path with peak sizes 1 to 2 years earlier in females
Giedd et al. 1999	145/243	4.2-21.6	Longitudinal	volume	tissue classification based on voxel intensity combined with an artifical neural network	Developmental curves of the frontal and parietal lobe peak around the age of 12, temporal lobe around age of 16, and occipital lobe increases through age 20
Gogtay et al. 2004	13/52	4-21	Longitudinal	Gray matter density	cortical pattern matching	Higher-order association cortices mature only after lower-order somatosensory and visual cortices.
Westerhausen et al. 2017	428/732	4-10	Longitudinal	thickness	outline-based segementation	Significant increase in thickness with age in the posterior corpus callosum
Tamnes et al. 2017	388/854	7-29	Longitudinal	thickness, surface area, volume	freesurfer	Widesparead and regionally variable nonlinear decreases in cortical volume and thickness, and smaller decreases in surface area
Gur et al. 1999	80/80	18-45	Cross-sectional	volume	Segmented using an adaptive Bayesian algorithim	Females have a greater percentage of gray matter; while, males have a greater percentage of white matter and CSF
Storsve et al. 2014	207/414	23-87	Longitudinal	thickness, surface area, volume	freesurfer	Cortical thickness and surface area decrease with age in most brain regions
