# Supplementary material for: Quantifying cortical development in typically developing toddlers and young children, 1–6 years of age
Source: Neuroimage. 2017 Jun;153:246–61. doi: 10.1016/j.neuroimage.2017.04.010 (PMC5460988; doi:10.1016/j.neuroimage.2017.04.010)
Supplement: Supplementary file 6 — Supplementary material Supplementary Table 6: P-values of F-Tests for analysis of differential cortical development based on sex. [file mmc6.xlsx]

## Sheet: F_Alphabet
Thickness				Surface Area				Mean Curvature				Gray Matter Volume
corticalRegion	Model Fit	P values		corticalRegion	Model Fit	P values		corticalRegion	Model Fit	P-Values		corticalRegion	Model Fit	P-Values
(left) caudalanteriorcingulate	linear	0.691152		(left) bankssts	logarithmic	4.69599e-05		(left) caudalanteriorcingulate	linear	0.690616		(left) temporalpole	linear	0.971978
(left) frontalpole	linear	0.041106		(left) caudalanteriorcingulate	logarithmic	0.00397157		(left) insula	linear	0.0549759		(right) bankssts	linear	0.479915
(left) insula	linear	0.45094		(left) caudalmiddlefrontal	logarithmic	0.0168999		(left) pericalcarine	linear	0.163615		(right) lateraloccipital	linear	0.0180077
(left) lateralorbitofrontal	linear	0.131059		(left) cuneus	logarithmic	2.89731e-06		(right) caudalanteriorcingulate	linear	0.0383753		(right) temporalpole	linear	0.264915
(left) parsorbitalis	linear	0.769082		(left) frontalpole	logarithmic	0.000121275		(right) insula	linear	0.818387		(left) bankssts	logarithmic	0.00373949
(left) posteriorcingulate	linear	0.249026		(left) fusiform	logarithmic	0.000680984		(right) isthmuscingulate	linear	0.108905		(left) caudalanteriorcingulate	logarithmic	0.00417035
(left) precentral	linear	0.580384		(left) inferiorparietal	logarithmic	1.0065e-07		(right) medialorbitofrontal	linear	0.530748		(left) caudalmiddlefrontal	logarithmic	0.191918
(left) precuneus	linear	0.904437		(left) inferiortemporal	logarithmic	8.68246e-07		(right) parsorbitalis	linear	0.180886		(left) cuneus	logarithmic	0.00605802
(left) superiorfrontal	linear	0.598737		(left) insula	logarithmic	0.00221295		(right) precuneus	linear	0.942546		(left) frontalpole	logarithmic	0.243862
(left) superiortemporal	linear	0.999085		(left) lateralorbitofrontal	logarithmic	8.74845e-07		(left) bankssts	logarithmic	0.000970826		(left) fusiform	logarithmic	0.114069
(left) temporalpole	linear	0.0997775		(left) lingual	logarithmic	0.000343921		(left) caudalmiddlefrontal	logarithmic	0.493993		(left) inferiorparietal	logarithmic	0.000103207
(right) caudalmiddlefrontal	linear	0.447191		(left) middletemporal	logarithmic	1.30381e-09		(left) cuneus	logarithmic	0.965388		(left) inferiortemporal	logarithmic	0.0108674
(right) frontalpole	linear	0.077313		(left) paracentral	logarithmic	0.0517981		(left) entorhinal	logarithmic	0.467819		(left) insula	logarithmic	0.000363838
(right) lateralorbitofrontal	linear	0.327734		(left) parahippocampal	logarithmic	0.261943		(left) frontalpole	logarithmic	0.128905		(left) isthmuscingulate	logarithmic	0.000142948
(right) parahippocampal	linear	0.0596339		(left) parsopercularis	logarithmic	0.0157338		(left) fusiform	logarithmic	0.942225		(left) lateraloccipital	logarithmic	8.88178e-16
(right) parsopercularis	linear	0.585137		(left) parsorbitalis	logarithmic	1.27423e-05		(left) inferiorparietal	logarithmic	0.0363662		(left) lingual	logarithmic	0.00376723
(right) postcentral	linear	0.9814		(left) parstriangularis	logarithmic	0.00239871		(left) inferiortemporal	logarithmic	0.896765		(left) middletemporal	logarithmic	2.37618e-08
(right) precentral	linear	0.364007		(left) postcentral	logarithmic	6.81893e-05		(left) isthmuscingulate	logarithmic	0.715824		(left) paracentral	logarithmic	0.78214
(right) precuneus	linear	0.0699658		(left) posteriorcingulate	logarithmic	0.0304341		(left) lateraloccipital	logarithmic	0.0506228		(left) parahippocampal	logarithmic	0.0239287
(right) superiorparietal	linear	0.130913		(left) precentral	logarithmic	5.69509e-05		(left) lateralorbitofrontal	logarithmic	0.0161075		(left) parsopercularis	logarithmic	0.0267106
(right) temporalpole	linear	0.580299		(left) precuneus	logarithmic	6.9065e-08		(left) medialorbitofrontal	logarithmic	0.50109		(left) parstriangularis	logarithmic	0.0682895
(left) bankssts	logarithmic	0.95762		(left) rostralanteriorcingulate	logarithmic	0.0195056		(left) middletemporal	logarithmic	0.604468		(left) pericalcarine	logarithmic	0.000972856
(left) caudalmiddlefrontal	logarithmic	0.915713		(left) rostralmiddlefrontal	logarithmic	3.8945e-08		(left) parahippocampal	logarithmic	0.989083		(left) postcentral	logarithmic	0.00139076
(left) entorhinal	logarithmic	0.363698		(left) superiorparietal	logarithmic	0.000663509		(left) parsopercularis	logarithmic	0.148119		(left) posteriorcingulate	logarithmic	0.00400549
(left) fusiform	logarithmic	0.00972292		(left) superiortemporal	logarithmic	1.68434e-07		(left) parsorbitalis	logarithmic	0.946803		(left) precentral	logarithmic	0.00237288
(left) inferiorparietal	logarithmic	0.379204		(left) supramarginal	logarithmic	1.19479e-05		(left) parstriangularis	logarithmic	0.105896		(left) superiorparietal	logarithmic	0.0197378
(left) inferiortemporal	logarithmic	0.517593		(left) temporalpole	logarithmic	0.00016638		(left) posteriorcingulate	logarithmic	0.890636		(left) superiortemporal	logarithmic	0.000632313
(left) isthmuscingulate	logarithmic	0.285598		(left) transversetemporal	logarithmic	3.97136e-05		(left) rostralmiddlefrontal	logarithmic	1.09931e-05		(left) supramarginal	logarithmic	0.0262847
(left) medialorbitofrontal	logarithmic	0.320481		(right) bankssts	logarithmic	0.00830677		(left) superiorfrontal	logarithmic	0.00109357		(left) transversetemporal	logarithmic	0.00337269
(left) middletemporal	logarithmic	0.16072		(right) caudalanteriorcingulate	logarithmic	0.150971		(left) superiortemporal	logarithmic	0.956867		(right) caudalanteriorcingulate	logarithmic	0.0739618
(left) paracentral	logarithmic	0.00139447		(right) caudalmiddlefrontal	logarithmic	0.0389865		(left) supramarginal	logarithmic	0.516734		(right) caudalmiddlefrontal	logarithmic	0.461681
(left) parahippocampal	logarithmic	0.187096		(right) cuneus	logarithmic	0.000292933		(left) temporalpole	logarithmic	0.867704		(right) cuneus	logarithmic	0.492194
(left) parsopercularis	logarithmic	0.314833		(right) entorhinal	logarithmic	0.00213817		(left) transversetemporal	logarithmic	0.881106		(right) entorhinal	logarithmic	0.00225577
(left) parstriangularis	logarithmic	0.924171		(right) frontalpole	logarithmic	0.877828		(right) bankssts	logarithmic	0.174192		(right) frontalpole	logarithmic	0.111925
(left) postcentral	logarithmic	0.422827		(right) fusiform	logarithmic	1.17593e-05		(right) cuneus	logarithmic	0.719653		(right) fusiform	logarithmic	0.00151306
(left) rostralanteriorcingulate	logarithmic	0.999979		(right) inferiorparietal	logarithmic	4.57716e-08		(right) entorhinal	logarithmic	0.538697		(right) inferiorparietal	logarithmic	0.229975
(left) rostralmiddlefrontal	logarithmic	0.809367		(right) inferiortemporal	logarithmic	3.02582e-05		(right) frontalpole	logarithmic	0.220774		(right) inferiortemporal	logarithmic	0.00705775
(left) superiorparietal	logarithmic	0.741487		(right) insula	logarithmic	0.00164831		(right) fusiform	logarithmic	0.973804		(right) insula	logarithmic	6.49019e-05
(left) supramarginal	logarithmic	0.15511		(right) lateraloccipital	logarithmic	6.46294e-07		(right) inferiorparietal	logarithmic	0.275045		(right) isthmuscingulate	logarithmic	0.586335
(left) transversetemporal	logarithmic	0.835486		(right) lateralorbitofrontal	logarithmic	2.96521e-05		(right) inferiortemporal	logarithmic	0.970397		(right) lingual	logarithmic	0.438728
(right) bankssts	logarithmic	0.0466917		(right) middletemporal	logarithmic	4.33224e-07		(right) lateraloccipital	logarithmic	0.882854		(right) middletemporal	logarithmic	5.4063e-05
(right) caudalanteriorcingulate	logarithmic	0.13557		(right) paracentral	logarithmic	3.34014e-08		(right) lateralorbitofrontal	logarithmic	0.00863524		(right) paracentral	logarithmic	0.000446522
(right) cuneus	logarithmic	0.0307052		(right) parahippocampal	logarithmic	0.00637301		(right) middletemporal	logarithmic	0.853327		(right) parahippocampal	logarithmic	0.000231001
(right) entorhinal	logarithmic	0.877743		(right) parstriangularis	logarithmic	0.102867		(right) parsopercularis	logarithmic	0.0390679		(right) parsorbitalis	logarithmic	7.068e-06
(right) fusiform	logarithmic	0.0734279		(right) postcentral	logarithmic	3.23706e-05		(right) parstriangularis	logarithmic	0.418668		(right) parstriangularis	logarithmic	0.0647705
(right) inferiorparietal	logarithmic	0.00641782		(right) precuneus	logarithmic	9.76115e-09		(right) postcentral	logarithmic	0.0788979		(right) pericalcarine	logarithmic	0.179713
(right) inferiortemporal	logarithmic	0.0381532		(right) superiorparietal	logarithmic	1.41375e-05		(right) rostralanteriorcingulate	logarithmic	0.91052		(right) postcentral	logarithmic	0.000512795
(right) insula	logarithmic	0.521423		(right) superiortemporal	logarithmic	0.000552477		(right) superiorfrontal	logarithmic	0.0481739		(right) precuneus	logarithmic	9.5309e-05
(right) isthmuscingulate	logarithmic	0.0176452		(right) supramarginal	logarithmic	5.36349e-13		(right) superiortemporal	logarithmic	0.845109		(right) rostralanteriorcingulate	logarithmic	0.0159599
(right) medialorbitofrontal	logarithmic	0.54634		(right) temporalpole	logarithmic	0.0348856		(right) supramarginal	logarithmic	0.984248		(right) superiorparietal	logarithmic	0.101027
(right) middletemporal	logarithmic	0.532892		(right) transversetemporal	logarithmic	1.48919e-09		(right) transversetemporal	logarithmic	0.000753371		(right) superiortemporal	logarithmic	0.0597965
(right) paracentral	logarithmic	0.233324		(left) entorhinal	quadratic	0.000808397		(left) lingual	quadratic	0.992361		(right) supramarginal	logarithmic	5.67831e-07
(right) parsorbitalis	logarithmic	0.000731581		(left) isthmuscingulate	quadratic	0.0125421		(left) paracentral	quadratic	0.42046		(right) transversetemporal	logarithmic	5.11449e-05
(right) parstriangularis	logarithmic	0.400077		(left) lateraloccipital	quadratic	7.32747e-15		(left) postcentral	quadratic	0.403427		(left) entorhinal	quadratic	0.168491
(right) posteriorcingulate	logarithmic	0.875383		(left) medialorbitofrontal	quadratic	5.84162e-05		(left) precentral	quadratic	0.0178393		(left) lateralorbitofrontal	quadratic	0.000650493
(right) rostralanteriorcingulate	logarithmic	0.0950008		(left) pericalcarine	quadratic	0.000344646		(left) precuneus	quadratic	0.0603278		(left) medialorbitofrontal	quadratic	0.000676742
(right) rostralmiddlefrontal	logarithmic	0.520379		(left) superiorfrontal	quadratic	4.63807e-07		(left) rostralanteriorcingulate	quadratic	0.16785		(left) parsorbitalis	quadratic	0.00356675
(right) superiorfrontal	logarithmic	0.214253		(right) isthmuscingulate	quadratic	0.0413192		(left) superiorparietal	quadratic	0.114204		(left) precuneus	quadratic	2.26241e-06
(right) superiortemporal	logarithmic	0.379256		(right) lingual	quadratic	0.0246192		(right) caudalmiddlefrontal	quadratic	0.00424992		(left) rostralanteriorcingulate	quadratic	0.0860659
(right) supramarginal	logarithmic	0.1878		(right) medialorbitofrontal	quadratic	0.0104754		(right) lingual	quadratic	0.344942		(left) rostralmiddlefrontal	quadratic	9.09081e-07
(right) transversetemporal	logarithmic	0.0315017		(right) parsopercularis	quadratic	0.0661202		(right) paracentral	quadratic	4.01041e-05		(left) superiorfrontal	quadratic	0.000281918
(left) cuneus	quadratic	0.843275		(right) parsorbitalis	quadratic	5.73518e-05		(right) parahippocampal	quadratic	0.888158		(right) lateralorbitofrontal	quadratic	4.61634e-06
(left) lateraloccipital	quadratic	0.852816		(right) pericalcarine	quadratic	0.0750296		(right) pericalcarine	quadratic	1.04958e-05		(right) medialorbitofrontal	quadratic	0.00026015
(left) lingual	quadratic	0.806863		(right) posteriorcingulate	quadratic	0.045857		(right) posteriorcingulate	quadratic	0.224142		(right) parsopercularis	quadratic	0.0706066
(left) pericalcarine	quadratic	0.0497651		(right) precentral	quadratic	0.000361167		(right) precentral	quadratic	0.0396968		(right) posteriorcingulate	quadratic	0.0818044
(right) lateraloccipital	quadratic	0.68193		(right) rostralanteriorcingulate	quadratic	0.0136004		(right) rostralmiddlefrontal	quadratic	0.000552277		(right) precentral	quadratic	0.100698
(right) lingual	quadratic	0.0283099		(right) rostralmiddlefrontal	quadratic	3.38889e-06		(right) superiorparietal	quadratic	0.128186		(right) rostralmiddlefrontal	quadratic	0.00198573
(right) pericalcarine	quadratic	0.274562		(right) superiorfrontal	quadratic	1.01633e-09		(right) temporalpole	quadratic	0.200309		(right) superiorfrontal	quadratic	2.78622e-06
